# Supplementary material for: Zinc oxide nanoparticles improve lactation and metabolism in dairy goats by modulating the rumen microbiota
Source: Front Microbiol. 2024 Nov 25;15:1483680. doi: 10.3389/fmicb.2024.1483680 (PMC11625748; doi:10.3389/fmicb.2024.1483680)
Supplement: Supplementary file 1 [file Data_Sheet_1.zip › Supplementary table S1.xlsx]

## Sheet: Sheet1
Table S1. Rumen microbial relative abundance at phylum level
Phylum	ZnONPs	CK
Bacteroidota	0.6784	0.63
Firmicutes	0.2517	0.2981
Synergistota	0.0444	0.0416
Proteobacteria	0.0079	0.0068
Patescibacteria	0.004	0.0057
CK, dairy goats fed a basal diet. ZnONPs, dairy goats fed a basal diet supplemented with 30 mg ZnONPs/kg DM.
