# Supplementary material for: Zinc oxide nanoparticles improve lactation and metabolism in dairy goats by modulating the rumen microbiota
Source: Front Microbiol. 2024 Nov 25;15:1483680. doi: 10.3389/fmicb.2024.1483680 (PMC11625748; doi:10.3389/fmicb.2024.1483680)
Supplement: Supplementary file 1 [file Data_Sheet_1.zip › Supplementary table S2.xlsx]

## Sheet: Sheet1
Table S2. Rumen microbial relative abundance at genus level
Genus	ZnONPs	CK
Prevotella	0.4169	0.3544
Bacteroidales_RF16_group	0.0692	0.0695
Rikenellaceae_RC9_gut_group	0.07	0.0657
Selenomonas	0.0409	0.0454
Fretibacterium	0.0441	0.0413
CK, dairy goats fed a basal diet. ZnONPs, dairy goats fed a basal diet supplemented with 30 mg ZnONPs/kg DM.
