# Supplementary material for: Zinc oxide nanoparticles improve lactation and metabolism in dairy goats by modulating the rumen microbiota
Source: Front Microbiol. 2024 Nov 25;15:1483680. doi: 10.3389/fmicb.2024.1483680 (PMC11625748; doi:10.3389/fmicb.2024.1483680)
Supplement: Supplementary file 1 [file Data_Sheet_1.zip › Supplementary table S3.xlsx]

## Sheet: Sheet1
Supplementary table S5. Differential metabolic pathways (Top 20)
KEGG Pathway	P-value	Pathway ID	Cpd_Hits
Nucleotide metabolism	2.438e-07	chx01232	Inosine、Hypoxanthine、UMP、Guanine、Guanosine、dCMP 、Deoxyinosine、dTMP、Deoxyguanosine
Purine metabolism	0.001	chx00230	Deoxyinosine、Inosine、Guanosine、Hypoxanthine、Deoxyguanosine、Guanine、Adenosine3-monophosphate
ABC transporters	0.0065	chx02010	Deoxyguanosine、D-Ribose、Carnitine、Deoxyinosine、Inosine、Taurine、Guanosine
Pyrimidine metabolism	0.0188	chx00240	UMP、dTMP、dCMP、Pseudouridine 5-phosphate
Arginine and proline metabolism	0.0241	chx00330	N-Acetylputrescine、Creatinine、1-(4-Aminobutyl)urea、L-Glutamyl 5-phosphate
Lysine degradation	0.0602	chx00310	N6-Acetyl-L-lysine、Carnitine、Pipecolic acid
Pentose phosphate pathway	0.1185	chx00030	D-Ribose、D-Sedoheptulose
Nicotinate and nicotinamide metabolism	0.221	chx00760	Nicotinamide riboside、Succinic semialdehyde
Antifolate resistance	0.2411	chx01523	dTMP
Taurine and hypotaurine metabolism	0.3228	chx00430	Taurine
Carbohydrate digestion and absorption	0.3552	chx04973	Lyxose
Alanine, aspartate and glutamate metabolism	0.3656	chx00250	Succinic semialdehyde
Vitamin B6 metabolism	0.3758	chx00750	Succinic semialdehyde
beta-Alanine metabolism	0.4056	chx00410	Anserine
Sulfur metabolism	0.4153	chx00920	Taurine
Glutathione metabolism	0.4611	chx00480	Pyroglutamic acid
Primary bile acid biosynthesis	0.5349	chx00120	Taurine
Histidine metabolism	0.5349	chx00340	Anserine
Butanoate metabolism	0.5349	chx00650	Succinic semialdehyde
Phenylalanine metabolism	0.5499	chx00360	Phenylacetylglycine
Cpd_Hits, the names of differential metabolites enriched in this pathway. UMP, Uridine 5-monophosphate. dCMP, 2-Deoxycytidine 5-monophosphate. dTMP, Deoxythymidine 5-phosphate.
